# Supplementary material for: Genomic and phenotypic biology of a novel Dickeya zeae WH1 isolated from rice in China: Insights into pathogenicity and virulence factors
Source: Front Microbiol. 2022 Oct 28;13:997486. doi: 10.3389/fmicb.2022.997486 (PMC9650423; doi:10.3389/fmicb.2022.997486)
Supplement: Supplementary file 2 [file Table_1.XLSX]

## Sheet: Sheet1
Supplementary Table 1| Unique Gene clusters in genome of D. zeae strain WH1.
Locus tag	Function
ctg_00010	MULTISPECIES: DUF3800 domain-containing protein
ctg_00011
ctg_00021	transposase, partial
ctg_00039	CMD domain protein/alkylhydroperoxidase domain protein
ctg_00114	hypothetical protein W909_00490
ctg_00119	ATP-dependent RecD-like DNA helicase
ctg_00120	hypothetical protein
ctg_00121	restriction endonuclease subunit S
ctg_00334	hypothetical protein DZA65_00327
ctg_00355	MULTISPECIES: isoprenoid biosynthesis glyoxalase ElbB
ctg_00357	alginate lyase family protein
ctg_00373	hypothetical protein
ctg_00389	MULTISPECIES: ParD-like family protein
ctg_00390	type II toxin-antitoxin system RelE/ParE family toxin
ctg_00395
ctg_00412	hypothetical protein
ctg_00416	MULTISPECIES: ash family protein
ctg_00423	type II toxin-antitoxin system RelE/ParE family toxin
ctg_00425	ATP-binding protein
ctg_00426	S8 family peptidase
ctg_00427	transposase
ctg_00428	IS3 family transposase
ctg_00538	MULTISPECIES: substrate-binding domain-containing protein
ctg_00539	MULTISPECIES: sugar ABC transporter ATP-binding protein
ctg_00540	MULTISPECIES: ABC transporter permease
ctg_00541	ABC transporter permease
ctg_00542	MULTISPECIES: D-allulose 6-phosphate 3-epimerase
ctg_00586
ctg_00653
ctg_00655	hypothetical protein DFO54_104244
ctg_00665	peptide chain release factor 2
ctg_00672	FdtA/QdtA family cupin domain-containing protein
ctg_00673	DegT/DnrJ/EryC1/StrS family aminotransferase
ctg_00674	ABC transporter permease
ctg_00675	ABC transporter ATP-binding protein
ctg_00676	transposase, partial
ctg_00677	IS630 family transposase
ctg_00678	glycosyltransferase family 61 protein
ctg_00679	hypothetical protein
ctg_00680	helix-turn-helix domain-containing protein, partial
ctg_00682	acetyltransferase
ctg_00683	acyl carrier protein
ctg_00684	hypothetical protein COW02_20100
ctg_00685	3-oxoacyl-ACP reductase
ctg_00686	IS3 family transposase
ctg_00689	putative tansposase
ctg_00690	hypothetical protein
ctg_00740
ctg_00747	hypothetical protein
ctg_00748	MULTISPECIES: ASCH domain-containing protein
ctg_00749	N-acetyltransferase
ctg_00750	hypothetical protein
ctg_00751	helix-turn-helix domain-containing protein
ctg_00758	NTF2 fold immunity protein
ctg_00781	hypothetical protein
ctg_00782	restriction endonuclease
ctg_00793	MULTISPECIES: IS21-like element ISSen3 family helper ATPase IstB
ctg_00794	IS21 family transposase
ctg_00796	ParA family protein
ctg_00797	ParB family protein
ctg_00798	IS21 family transposase
ctg_00799	MULTISPECIES: IS21-like element ISSen3 family helper ATPase IstB
ctg_00800	NACHT domain-containing protein
ctg_00801	hypothetical protein
ctg_00802	hypothetical protein
ctg_00803	helix-turn-helix domain-containing protein, partial
ctg_00804	hypothetical protein SYMBAF_190048
ctg_00805	integrase core domain-containing protein, partial
ctg_00826
ctg_00831
ctg_00838	hypothetical protein Dd703_1394
ctg_00845	GNAT family N-acetyltransferase
ctg_00908	Fic family protein
ctg_00909	hypothetical protein
ctg_00910	AAA family ATPase
ctg_00911	hypothetical protein DZA65_00557
ctg_00922
ctg_00983
ctg_00991	hypothetical protein
ctg_01008	hypothetical protein Dd586_0967
ctg_01026
ctg_01043	hypothetical protein Dd586_0999
ctg_01127	hypothetical protein W909_05440
ctg_01159
ctg_01178	hypothetical protein Dd586_1128
ctg_01206	hypothetical protein DFO54_101398
ctg_01216	hypothetical protein DFO54_101408
ctg_01253	hypothetical protein Dd586_1191
ctg_01261	MULTISPECIES: cell envelope integrity protein TolA
ctg_01296	hypothetical protein DFO54_101485
ctg_01302
ctg_01326	MULTISPECIES: hypothetical protein
ctg_01332	hypothetical protein
ctg_01355	type IV secretion protein Rhs
ctg_01359	DUF2750 domain-containing protein
ctg_01396	SDR family oxidoreductase
ctg_01397	AraC family transcriptional regulator
ctg_01398	hypothetical protein
ctg_01447	FCD domain-containing protein
ctg_01448	hypothetical protein
ctg_01449
ctg_01452
ctg_01461	Mobile element protein
ctg_01462	ISSod13
ctg_01481	hypothetical protein FGI04_11355
ctg_01497	YdcF family protein
ctg_01499	glutathione-dependent disulfide-bond oxidoreductase
ctg_01501	ABC transporter permease
ctg_01502	ABC transporter ATP-binding protein
ctg_01503	ABC transporter substrate-binding protein
ctg_01504	malate/lactate/ureidoglycolate dehydrogenase
ctg_01505	D-cysteine desulfhydrase
ctg_01506	aspartate/glutamate racemase family protein
ctg_01509	PLP-dependent aminotransferase family protein
ctg_01514	hypothetical protein
ctg_01543	MULTISPECIES: type II toxin-antitoxin system HicB family antitoxin
ctg_01575	ABC transporter permease
ctg_01613	MULTISPECIES: type II toxin-antitoxin system CcdA family antitoxin
ctg_01616	hypothetical protein W909_07770
ctg_01650	hypothetical protein Dd586_2474
ctg_01668	hypothetical protein
ctg_01669
ctg_01692
ctg_01708
ctg_01710	hypothetical protein DFO54_107106
ctg_01722	hypothetical protein
ctg_01725	hypothetical protein DDI_1585
ctg_01726	hypothetical protein
ctg_01727
ctg_01728	hypothetical protein
ctg_01729	pentapeptide repeat-containing protein
ctg_01730	hypothetical protein
ctg_01731	hypothetical protein Dda3937_00948
ctg_01732	TOPRIM and DUF927 domain-containing protein
ctg_01734	MULTISPECIES: host cell division inhibitor Icd-like protein
ctg_01736	MULTISPECIES: AlpA family phage regulatory protein
ctg_01737	hypothetical protein
ctg_01751	hypothetical protein DWV07_08590
ctg_01783	hypothetical protein
ctg_01789	MULTISPECIES: hypothetical protein
ctg_01826	hypothetical protein DFO54_107203
ctg_01844	hypothetical protein
ctg_01904	transposase, partial
ctg_01906	hypothetical protein
ctg_01907	hypothetical protein, partial
ctg_01913
ctg_01949	hypothetical protein W909_09190
ctg_02015	MULTISPECIES: anthranilate phosphoribosyltransferase
ctg_02016	gamma-glutamyl-gamma-aminobutyrate hydrolase family protein
ctg_02019	hypothetical protein DFO54_11184
ctg_02062	hypothetical protein FGI04_08260
ctg_02107	hypothetical protein DFO54_12219
ctg_02117	IS3 family transposase, partial
ctg_02118	hypothetical protein
ctg_02119	hypothetical protein
ctg_02137	hypothetical protein
ctg_02139
ctg_02142	hypothetical protein DFO54_102208
ctg_02143	barstar family protein
ctg_02144	DUF4279 domain-containing protein
ctg_02145	hypothetical protein FGI04_07825
ctg_02149	MULTISPECIES: hypothetical protein
ctg_02205
ctg_02207	hypothetical protein, partial
ctg_02218
ctg_02225	hypothetical protein
ctg_02226	hypothetical protein
ctg_02227	hypothetical protein
ctg_02228	hypothetical protein
ctg_02229	immunity 63 family protein
ctg_02230	DUF4279 domain-containing protein
ctg_02231	hypothetical protein
ctg_02232	hypothetical protein
ctg_02233	hypothetical protein
ctg_02234	hypothetical protein
ctg_02235	MULTISPECIES: hypothetical protein
ctg_02298	SIR2 family protein
ctg_02319
ctg_02332
ctg_02334	esterase-like activity of phytase family protein
ctg_02366	acid resistance repetitive basic protein Asr, partial
ctg_02381	pesticin C-terminus-like muramidase
ctg_02412
ctg_02440	pesticin C-terminus-like muramidase
ctg_02443	MULTISPECIES: YnhF family membrane protein
ctg_02454
ctg_02553
ctg_02558
ctg_02564
ctg_02568	hypothetical protein DFO54_10228
ctg_02571	MULTISPECIES: class I SAM-dependent methyltransferase
ctg_02572	MULTISPECIES: hypothetical protein
ctg_02573	glycosylase
ctg_02574	WbqC family protein
ctg_02624	hypothetical protein DFO54_103314
ctg_02625	hypothetical protein Dd586_1496
ctg_02636	hypothetical protein
ctg_02643	hypothetical protein
ctg_02644
ctg_02656	hypothetical protein
ctg_02692	transcriptional regulator, LysR family
ctg_02693
ctg_02742	hypothetical protein W909_13340
ctg_02743	multicopper oxidase family protein
ctg_02806	hypothetical protein Dd586_2798
ctg_02815	MULTISPECIES: DUF6387 family protein
ctg_02817	MULTISPECIES: hypothetical protein
ctg_02818	antA/AntB antirepressor family protein
ctg_02819	Putative prophage protein
ctg_02822	hypothetical protein
ctg_02823	hypothetical protein
ctg_02824	MULTISPECIES: TOPRIM and DUF927 domain-containing protein
ctg_02825	MULTISPECIES: hypothetical protein
ctg_02826	lysozyme
ctg_02827	hypothetical protein
ctg_02828	hypothetical protein
ctg_02829	hypothetical protein
ctg_02830	hypothetical protein Dd586_2403
ctg_02879	type I restriction-modification system endonuclease
ctg_02880	N-6 DNA methylase
ctg_02881	restriction endonuclease subunit S
ctg_02882	proline iminopeptidase-family hydrolase
ctg_02883
ctg_02890	LysR family transcriptional regulator
ctg_02891	glutathione transferase GstA
ctg_02892	IS21 family transposase
ctg_02893	MULTISPECIES: IS21-like element ISSen3 family helper ATPase IstB
ctg_02894	hypothetical protein
ctg_02895	hypothetical protein
ctg_02896	MULTISPECIES: tyrosine-type recombinase/integrase
ctg_02925
ctg_02975	hypothetical protein
ctg_02991	EAL domain-containing protein
ctg_02992	PilZ domain-containing protein
ctg_02993
ctg_03012
ctg_03014	hypothetical protein
ctg_03015
ctg_03017	RHS repeat protein
ctg_03019	putative transposase
ctg_03022	putative tansposase
ctg_03023	LuxR family transcriptional regulator
ctg_03024	MULTISPECIES: hypothetical protein
ctg_03026	MULTISPECIES: IS21-like element ISSen3 family helper ATPase IstB
ctg_03027	IS21 family transposase
ctg_03028	Arm DNA-binding domain-containing protein, partial
ctg_03153
ctg_03191	hypothetical protein W909_04445
ctg_03201	MULTISPECIES: protein MgtS
ctg_03205	hypothetical protein DWV07_15395
ctg_03233	conserved hypothetical protein
ctg_03238
ctg_03239	hypothetical protein DWG24_05040
ctg_03240	hypothetical protein
ctg_03352
ctg_03360
ctg_03418
ctg_03435	NAD(P)H-dependent oxidoreductase
ctg_03436	DUF1330 domain-containing protein
ctg_03437	LysR substrate-binding domain-containing protein
ctg_03438	NAD(P)-dependent alcohol dehydrogenase
ctg_03439	MFS transporter
ctg_03440	cyclophilin-like fold protein
ctg_03441	MULTISPECIES: alpha/beta hydrolase
ctg_03442	LysR substrate-binding domain-containing protein
ctg_03545	hypothetical protein
ctg_03557	hypothetical protein DFO54_105181
ctg_03614	hypothetical protein
ctg_03729
ctg_03746
ctg_03872	helix-turn-helix domain-containing protein
ctg_03873	type II toxin-antitoxin system RelE/ParE family toxin
ctg_03876	MULTISPECIES: adenylate/guanylate cyclase domain-containing protein
ctg_03877	Uncharacterised protein
ctg_03920	hypothetical protein DFO54_109109
ctg_03921	hypothetical protein DFO54_109108
ctg_03950	Mobile element protein
ctg_03951	transposase
ctg_03952
ctg_03955	transposase
ctg_03956	IS3 family transposase
ctg_03994
ctg_04018	transposase, partial
ctg_04027	hypothetical protein
ctg_04079	putative tansposase
ctg_04081	transposase
ctg_04083	IS3 family transposase
ctg_04086	YrhB domain-containing protein
ctg_04087	SMI1/KNR4 family protein
ctg_04088	hypothetical protein
ctg_04094	transposase, partial
ctg_04096	hypothetical protein
ctg_04098	hypothetical protein
ctg_04100	DDE family transposase
ctg_04101	hypothetical protein
ctg_04102	hypothetical protein DFO54_110178
ctg_04103	hypothetical protein
ctg_04104	contact-dependent growth inhibition system immunity protein
ctg_04113	Uncharacterised protein
ctg_04129	DUF2756 domain-containing protein
ctg_04141	hypothetical protein C1O30_20345
ctg_04255	conserved hypothetical protein
ctg_04306	hypothetical protein FGI04_19115
ctg_04326
