# Supplementary material for: Genomic and phenotypic biology of a novel Dickeya zeae WH1 isolated from rice in China: Insights into pathogenicity and virulence factors
Source: Front Microbiol. 2022 Oct 28;13:997486. doi: 10.3389/fmicb.2022.997486 (PMC9650423; doi:10.3389/fmicb.2022.997486)
Supplement: Supplementary file 4 [file Table_3.XLSX]

## Sheet: Sheet1
Supplementary Table 3| Genes encoding plant cell wall-degrading extracellular enzymens from D. zeae strains WH1,EC1, EC2, MS1 and MS2 strains and their locus tag within each genome.
Enzymes	Gene name	WH1	EC1		EC2		MS1		MS2
			locus tag	Homology (%)	locus tag	Homology (%)	locus tag	Homology (%)	locus tag	Homology (%)
Pectate lyases (Pel)	pnl	ctg_00577	W909_RS02820	98	DWV07_RS02925	100	J417_RS02840	96	C1O30_RS02835	96
	pelN	ctg_01887	W909_RS08545	99	DWV07_RS09090	100	J417_RS09750	99	C1O30_RS09885	99
	pelB	ctg_02182	W909_RS09915	99	DWV07_RS10515	100	NA	-	C1O30_RS11330	97
	pelL	ctg_02632	W909_RS12210	97	DWV07_RS12620	99	J417_RS13555	96	C1O30_RS13585	96
	pelI	ctg_02909	W909_RS13650	99	DWV07_RS13830	100	J417_RS15155	86	C1O30_RS14580	86
	pelA	ctg_03066	W909_RS14405	99	DWV07_RS14540	99	J417_RS15890	98	C1O30_RS15345	99
	pelE	ctg_03067	W909_RS14410	99	DWV07_RS14545	99	J417_RS15895	98	C1O30_RS15350	97
	pelD	ctg_03068	W909_RS14415	99	DWV07_RS14550	99	J417_RS15900	79	C1O30_RS15355	80
	paeY	ctg_03069	W909_RS14420	97	DWV07_RS14555	96	J417_RS15905	89	C1O30_RS15360	89
	pemA	ctg_03070	W909_RS14425	99	DWV07_RS14560	99	J417_RS15910	99	C1O30_RS15365	99
	pelC	ctg_03886	W909_RS17890	100	DWV07_RS18250	100	J417_RS19540	100	C1O30_RS19205	99
	pelC	ctg_03887	W909_RS17895	99	DWV07_RS18255	99	J417_RS19545	97	C1O30_RS19210	97
	pelZ	ctg_03888	W909_RS17900	99	DWV07_RS18260	100	J417_RS19550	98	C1O30_RS19215	99
	pelW	ctg_04291	W909_RS19605	99	DWV07_RS20115	99	J417_RS21355	97	C1O30_RS21105	97
	pemB	NA	NA	-	NA	-	NA	-	NA	-
Polygalacturonase (Peh)	pehK	ctg_03331	W909_RS15460	99	DWV07_RS15845	98	J417_RS17150	98	C1O30_RS16710	99
	pehN	NA	NA	-	NA	-	NA	-	NA	-
	pehV	NA	NA	-	NA	-	NA	-	NA	-
	pehW	NA	NA	-	NA	-	NA	-	NA	-
	pehX	ctg_04017	W909_RS18470	99	DWV07_RS18900	100	J417_RS20120	97	C1O30_RS19785	97
Proteases (Prt)	prtA	ctg_02071	W909_RS09455	99	DWV07_RS09990	100	J417_RS10700	99	C1O30_RS10785	99
	prtC	ctg_02072	W909_RS09460	99	DWV07_RS09985	100	J417_RS10705	91	C1O30_RS10790	91
	prtB	ctg_02073	W909_RS09465	99	DWV07_RS09980	100	J417_RS10710	99	C1O30_RS10795	99
	prtF	ctg_02074	W909_RS09470	99	DWV07_RS09975	100	J417_RS10715	98	C1O30_RS10800	97
	prtE	ctg_02075	W909_RS09475	100	DWV07_RS09970	100	J417_RS10720	98	C1O30_RS10805	98
	prtD	ctg_02076	W909_RS09480	100	DWV07_RS09965	100	J417_RS10725	99	C1O30_RS10810	99
		ctg_02077	W909_RS09485	83	DWV07_RS09960	85	J417_RS10730	83	C1O30_RS10815	83
	prtG	ctg_02078	W909_RS09490	98	DWV07_RS09955	100	J417_RS10735	99	C1O30_RS10820	99
Celluloses (Cel)	bglA	ctg_00396	W909_RS01925	99	DWV07_RS02055	99	J417_RS01955	96	C1O30_RS02015	96
	bglB	ctg_02455	W909_RS11345	53	DWV07_RS11745	99	J417_RS12680	98	C1O30_RS12705	97
	bglC	ctg_02451	W909_RS15860	52	DWV07_RS11730	100	NA	-	NA	-
	bglD	NA	W909_RS15865	-	NA	-	NA	-	NA	-
	bgxA	ctg_01631	W909_RS07615	99	DWV07_RS07955	100	J417_RS08615	98	C1O30_RS08765	98
	lfaA	ctg_02511	W909_RS11615	100	DWV07_RS12020	100	J417_RS12960	98	C1O30_RS12980	98
	cel5Z	ctg_02631	W909_RS12205	98	C1O30_RS13580	92	J417_RS13550	93	C1O30_RS13580	92
	celH	ctg_03423	W909_RS15905	99	DWV07_RS16285	99	J417_RS17595	98	C1O30_RS17155	99
	celY	ctg_04174	W909_RS19065	95	NA	-	NA	-	NA
	nagZ	ctg_02517	W909_RS11645		DWV07_RS12050	100	J417_RS12990	99	C1O30_RS13010	99
Xylanases (Xyl)	xylB	ctg_00071	W909_RS00270	99	DWV07_RS00370	99	J417_RS00390	98	C1O30_RS00405	98
	xylA	ctg_00072	W909_RS00275	100	DWV07_RS00375	100	J417_RS00395	100	C1O30_RS00410	100
	xylF	ctg_00073	W909_RS00280	98	DWV07_RS00380	99	J417_RS00400	99	C1O30_RS00415	99
	xylG	ctg_00074	W909_RS00285	100	DWV07_RS00385	100	J417_RS00405	99	C1O30_RS00420	99
	xylH	ctg_00075	W909_RS00290	100	DWV07_RS00390	100	J417_RS00410	99	C1O30_RS00425	99
	xylR	ctg_00076	W909_RS00295	100	DWV07_RS00395	100	J417_RS00415	100	C1O30_RS00430	100
	xynA	ctg_02129	W909_RS09690	97	DWV07_RS09715	97	J417_RS11105	95	C1O30_RS11050	95
