# Supplementary material for: Genomic and phenotypic biology of a novel Dickeya zeae WH1 isolated from rice in China: Insights into pathogenicity and virulence factors
Source: Front Microbiol. 2022 Oct 28;13:997486. doi: 10.3389/fmicb.2022.997486 (PMC9650423; doi:10.3389/fmicb.2022.997486)
Supplement: Supplementary file 5 [file Table_4.XLSX]

## Sheet: Sheet1
Supplementary Table 4| Secretion systems related genes from D. zeae strains WH1,EC1, EC2, MS1 and MS2 strains and their locus tag within each genome.
		WH1	EC1		EC2		MS1		MS2
Secretion system	Gene name		locus tag	identity (%)	locus tag	identity (%)	locus tag	identity (%)	locus tag	identity (%)
T1SS	prtF	ctg_02074	W909_RS09470	99	DWV07_RS09975	100	J417_RS10715	98	C1O30_RS10800	97
	prtE	ctg_02075	W909_RS09475	100	DWV07_RS09970	100	J417_RS10720	98	C1O30_RS10805	98
	prtD	ctg_02076	W909_RS09480	100	DWV07_RS09965	100	J417_RS10725	99	C1O30_RS10810	99
T2SS	outO	ctg_02850	W909_RS13390	99	DWV07_RS13585	100	J417_RS14900	97	C1O30_RS14365	97
	outM	ctg_02851	W909_RS13395	98	DWV07_RS13590	98	J417_RS14905	98	C1O30_RS14370	98
	outL	ctg_02852	W909_RS13400	99	DWV07_RS13595	100	J417_RS14910	97	C1O30_RS14375	97
	outK	ctg_02853	W909_RS13405	97	DWV07_RS13600	99	J417_RS14915	94	C1O30_RS14380	96
	outJ	ctg_02854	W909_RS13410	98	DWV07_RS13605	99	J417_RS14920	96	C1O30_RS14385	97
	outI	ctg_02855	W909_RS13415	99	DWV07_RS13610	99	J417_RS14925	98	C1O30_RS14390	98
	outH	ctg_02856	W909_RS13420	99	DWV07_RS13615	100	J417_RS14930	100	C1O30_RS14395	99
	outG	ctg_02857	W909_RS13425	100	DWV07_RS13620	100	J417_RS14935	99	C1O30_RS14400	99
	outF	ctg_02858	W909_RS13430	99	DWV07_RS13625	99	J417_RS14940	98	C1O30_RS14405	98
	outE	ctg_02859	W909_RS13435	100	DWV07_RS13630	100	J417_RS14945	99	C1O30_RS14410	99
	outD	ctg_02860	W909_RS13440	99	DWV07_RS13635	99	J417_RS14950	99	C1O30_RS14415	98
	outC	ctg_02861	W909_RS13445	98	DWV07_RS13640	99	J417_RS14955	97	C1O30_RS14420	98
	outB	ctg_02862	W909_RS13450	97	DWV07_RS13645	99	J417_RS14960	92	C1O30_RS14425	89
	outS	ctg_02863	W909_RS13455	99	DWV07_RS13650	99	J417_RS14965	98	C1O30_RS14430	98
T3SS	HrpN	ctg_02238	W909_RS10380	96	NA	-	NA	-	C1O30_RS11560	82
	HrpV	ctg_02239	W909_RS10385	92	NA	-	NA	-	C1O30_RS11565	60
	HrpT	ctg_02240	W909_RS10390	95	NA	-	NA	-	C1O30_RS11570	76
	SctC	ctg_02241	W909_RS10395	98	NA	-	J417_RS11600	96	C1O30_RS11575	95
		ctg_02242	W909_RS10400	97	NA	-	J417_RS11605	96	C1O30_RS11580	89
	HrpF	ctg_02243	W909_RS10405	100	NA	-	J417_RS11610	99	C1O30_RS11585	91
		NA	NA	-	NA	-	NA	-	C1O30_RS11590	-
		NA	NA	-	NA	-	NA	-	C1O30_RS11595	-
		ctg_02244	W909_RS10410	96	NA	-	J417_RS11615	98	C1O30_RS11600	98
		ctg_02245	NA	-	NA	-	J417_RS11620	96	C1O30_RS11605	96
		ctg_02246	NA	-	DWV07_RS10785	98	J417_RS11625	92	C1O30_RS11610	92
	SctL	ctg_02247	W909_RS10415	100	DWV07_RS10790	99	J417_RS11630	93	C1O30_RS11615	92
		ctg_02248	W909_RS10420	95	DWV07_RS10795	81	J417_RS11635	86	C1O30_RS11620	85
	SctJ	ctg_02249	W909_RS10425	99	NA	-	J417_RS11640	97	C1O30_RS11625	97
	HrpB	ctg_02250	W909_RS10430	98	NA	-	J417_RS11645	89	C1O30_RS11630	81
		ctg_02251	W909_RS10435	100	NA	-	J417_RS11650	96	C1O30_RS11635	90
		ctg_02252	W909_RS10440	99	NA	-	J417_RS11655	97	C1O30_RS11640	98
		ctg_02253	W909_RS10445	100	NA	-	J417_RS11660	100	C1O30_RS11645	100
		ctg_02254	W909_RS10450	99	NA	-	J417_RS11665	98	C1O30_RS11650	98
		ctg_02255	W909_RS10455	98	NA	-	J417_RS11670	100	C1O30_RS11655	96
	SctW	ctg_02256	W909_RS10460	98	NA	-	J417_RS11675	96	C1O30_RS11660	96
	SctV	ctg_02257	W909_RS10465	100	NA	-	J417_RS11680	98	C1O30_RS11665	96
	SctD	ctg_02258	W909_RS10470	95	NA	-	J417_RS11685	91	C1O30_RS11670	91
	SctN	ctg_02259	W909_RS10475	98	NA	-	J417_RS11690	97	C1O30_RS11675	96
	HrpO	ctg_02260	W909_RS10480	98	NA	-	J417_RS11695	92	C1O30_RS11680	90
	HrpP	ctg_02261	W909_RS10485	93	NA	-	J417_RS11700	89	C1O30_RS11685	87
	SctQ	ctg_02262	W909_RS10490	97	NA	-	J417_RS11705	90	C1O30_RS11690	90
	SctR	ctg_02263	W909_RS10495	100	NA	-	J417_RS11710	97	C1O30_RS11695	96
	SctS	ctg_02264	W909_RS10500	100	NA	-	J417_RS11715	99	C1O30_RS11700	98
	SctT	ctg_02265	W909_RS10505	100	NA	-	J417_RS11720	97	C1O30_RS11705	97
	SctU	ctg_02266	W909_RS10510	97	NA	-	J417_RS11725	95	C1O30_RS11710	97
T4SS	VirB1	NA	W909_RS12600	-	NA	-	J417_RS07620	-	C1O30_RS07565	-
	VirB2	NA	W909_RS12605	-	NA	-	J417_RS07615	-	C1O30_RS07560	-
	VirB3	NA	W909_RS12610	-	NA	-	J417_RS07610	-	NA	-
	VirB4	NA	W909_RS12615	-	NA	-	J417_RS07605	-	NA	-
	VirB5	NA	W909_RS20275	-	NA	-	J417_RS07600	-	NA	-
	VirB6	NA	W909_RS12620	-	NA	-	J417_RS07595	-	NA	-
	VirB7	NA	W909_RS20920	-	NA	-	J417_RS07590	-	NA	-
	VirB8	NA	W909_RS12625	-	NA	-	J417_RS07585	-	NA	-
	VirB9	NA	W909_RS12630	-	NA	-	J417_RS07580	-	NA	-
	VirB10	NA	W909_RS12635	-	NA	-	J417_RS07575	-	NA	-
	VirB11	NA	W909_RS12640	-	NA	-	J417_RS07570	-	NA	-
T6SS	hcp	ctg_01344	W909_RS06250	100	DWV07_RS06285	100	J417_RS06710	100	C1O30_RS06770	100
	VgrG	ctg_01345	W909_RS06255	99	DWV07_RS06290	100	J417_RS06715	100	C1O30_RS06775	99
		ctg_01346	W909_RS06260	100	DWV07_RS06295	84	J417_RS06720	86	C1O30_RS06780	81
							J417_RS06725
		ctg_01347	W909_RS06265	98	DWV07_RS06300	68	J417_RS06730	71	C1O30_RS06785	64
							J417_RS06735
		ctg_01348			DWV07_RS06305	60	J417_RS06740	69	C1O30_RS06790	99
		ctg_01349			DWV07_RS06310	81
					DWV07_RS06315
									C1O30_RS06795
		ctg_01350	W909_RS06270	88	DWV07_RS06320	81			C1O30_RS06800	67
		ctg_01351	W909_RS06275	99	DWV07_RS06325	99	J417_RS06745	98	C1O30_RS06810	96
		ctg_01352	W909_RS06280	98	DWV07_RS06330	98	J417_RS06750	95	C1O30_RS06815
		ctg_01353	W909_RS06285		DWV07_RS06335	89	J417_RS06755	96	C1O30_RS06820	90
		ctg_01354	W909_RS06290		DWV07_RS06340		J417_RS06760	95
		ctg_01355	W909_RS06300		DWV07_RS06345		J417_RS06765
		ctg_01356	W909_RS06310		DWV07_RS06355		J417_RS06775
					DWV07_RS06360		J417_RS06780
					DWV07_RS06365		J417_RS06785
					DWV07_RS20350		J417_RS06800
					DWV07_RS06375		J417_RS06810
		ctg_01357	W909_RS06315		DWV07_RS06380	96	J417_RS06825		C1O30_RS06825	95
					DWV07_RS06385		J417_RS06830		C1O30_RS06830
		ctg_01358	W909_RS06325		DWV07_RS06390	100	J417_RS06835	94	C1O30_RS06835
		ctg_01359			DWV07_RS06395	98	J417_RS06840	98	C1O30_RS06840
		ctg_01360							C1O30_RS06850
		ctg_01361	W909_RS06330	89					C1O30_RS21685
		ctg_01362	W909_RS06340	87					C1O30_RS06860
		ctg_01363	W909_RS06345	99					C1O30_RS06865
									C1O30_RS06870
									C1O30_RS06875
		ctg_01364	W909_RS20780	95	DWV07_RS06400	30	J417_RS06850	29	C1O30_RS06880	30
		ctg_01365	W909_RS06350	100	DWV07_RS06405	100	J417_RS06855	98	C1O30_RS06885	98
	tssB	ctg_01366	W909_RS06355	100	DWV07_RS06410	100	J417_RS06860	100	C1O30_RS06890	100
	tssC	ctg_01367	W909_RS06360	100	DWV07_RS06415	100	J417_RS06865	100	C1O30_RS06895	100
	tssE	ctg_01368	W909_RS06365	100	DWV07_RS06420	100	J417_RS06870	100	C1O30_RS06900	100
	tssF	ctg_01369	W909_RS06370	100	DWV07_RS06425	100	J417_RS06875	100	C1O30_RS06905	100
	tssG	ctg_01370	W909_RS06375	99	DWV07_RS06430	99	J417_RS06880	99	C1O30_RS06910	99
	tagH	ctg_01371	W909_RS06380	100	DWV07_RS06435	99	J417_RS06885	98	C1O30_RS06915	98
	tssJ	ctg_01372	W909_RS06385	98	DWV07_RS06440	99	J417_RS06890	99	C1O30_RS06920	98
	tssK	ctg_01373	W909_RS06390	100	DWV07_RS06445	100	J417_RS06895	100	C1O30_RS06925	100
	icmH	ctg_01374	W909_RS06395	100	DWV07_RS06450	100	J417_RS06900	100	C1O30_RS06930	100
	tssH	ctg_01375	W909_RS06400	99	DWV07_RS06455	99	J417_RS06905	99	C1O30_RS06935	100
		ctg_01376	W909_RS06405	99	DWV07_RS06460	99	NA	-	C1O30_RS06940	99
	tagO	ctg_01377	W909_RS06410	97	DWV07_RS06465	99	J417_RS06915	98	C1O30_RS06945	98
	tssA	ctg_01378	W909_RS06415	100	DWV07_RS06470	100	J417_RS06920	99	C1O30_RS06950	99
	tssM	ctg_01379	W909_RS06420	99	DWV07_RS06475	100	J417_RS06925	100	C1O30_RS06955	100
		ctg_01380	W909_RS06425	100	DWV07_RS06480	100	J417_RS06930	99	C1O30_RS06960	99
