# Supplementary material for: Genomic and phenotypic biology of a novel Dickeya zeae WH1 isolated from rice in China: Insights into pathogenicity and virulence factors
Source: Front Microbiol. 2022 Oct 28;13:997486. doi: 10.3389/fmicb.2022.997486 (PMC9650423; doi:10.3389/fmicb.2022.997486)
Supplement: Supplementary file 6 [file Table_5.XLSX]

## Sheet: Sheet1
Supplementary Table 5| Flagella and chemotaxix genes from D. zeae strains WH1,EC1, EC2, MS1 and MS2 strains and their locus tag within each genome.
Gene name	WH1	EC1		EC2		MS1		MS2
		locus tag	identity (%)	locus tag	identity (%)	locus tag	identity (%)	locus tag	identity (%)
fliZ	ctg_02569	W909_RS11875	99	DWV07_RS12285	100	J417_RS13220	100	C1O30_RS13255	100
fliA	ctg_02570	W909_RS11880	100	DWV07_RS12290	100	J417_RS13225	100	C1O30_RS13260	100
	ctg_02571	W909_RS11885	-	DWV07_RS12295	-	J417_RS13230	-	C1O30_RS13265	-
	ctg_02572	W909_RS11890	-	DWV07_RS12300	-	J417_RS13235	-	C1O30_RS13270	-
	ctg_02573	W909_RS11895	-	DWV07_RS12305	-	J417_RS13240	-	C1O30_RS13275	-
	ctg_02574	W909_RS11900	-	DWV07_RS12310	-	J417_RS13245	-	C1O30_RS13280	-
	ctg_02575	W909_RS11905	-	DWV07_RS12315	-	J417_RS13250	-	C1O30_RS13285	-
	NA	W909_RS11910	-	DWV07_RS12320	-	J417_RS13255	-	C1O30_RS13290	-
	NA	W909_RS11915	-	DWV07_RS12325	-	J417_RS13260	-	C1O30_RS13295	-
	NA	W909_RS11920	-	DWV07_RS12330	-	J417_RS13265	-	C1O30_RS13300	-
	NA	W909_RS11925	-	DWV07_RS12335	-	J417_RS13270	-	C1O30_RS13305	-
	NA	W909_RS11930	-	DWV07_RS12340	-	J417_RS13275	-	C1O30_RS13310	-
	NA	NA	-	DWV07_RS12345	-	NA	-	NA	-
spsC	ctg_02576	W909_RS11935	-	DWV07_RS12350	69	NA	-	NA	-
rfbC	ctg_02577	W909_RS11940	-	DWV07_RS12355	71	J417_RS13280	-	C1O30_RS13315	-
fliC	NA	W909_RS11945	-	NA	-	J417_RS13285	-	C1O30_RS13320	-
fliC	ctg_02578	W909_RS11950	93	DWV07_RS12360	96	J417_RS13290	93	C1O30_RS13325	93
fliD	ctg_02579	W909_RS11955	88	DWV07_RS12365	98	J417_RS13295	93	C1O30_RS13330	93
fliS	ctg_02580	W909_RS11960	96	DWV07_RS12370	95	J417_RS13300	96	C1O30_RS13335	96
fliT	ctg_02581	W909_RS11965	98	DWV07_RS12375	99	J417_RS13305	98	C1O30_RS13340	98
fliE	ctg_02582	W909_RS11970	96	DWV07_RS12380	98	J417_RS13310	95	C1O30_RS13345	96
fliF	ctg_02583	W909_RS11975	99	DWV07_RS12385	99	J417_RS13315	99	C1O30_RS13350	99
fliG	ctg_02584	W909_RS11980	99	DWV07_RS12390	100	J417_RS13320	98	C1O30_RS13355	98
fliH	ctg_02585	W909_RS11985	95	DWV07_RS12395	97	J417_RS13325	94	C1O30_RS13360	94
fliI	ctg_02586	W909_RS11990	95	DWV07_RS12400	100	J417_RS13330	100	C1O30_RS13365	100
fliJ	ctg_02587	W909_RS11995	98	DWV07_RS12405	100	J417_RS13335	97	C1O30_RS13370	97
fliK	ctg_02588	W909_RS12000	95	DWV07_RS12410	95	J417_RS13340	94	C1O30_RS13375	94
fliL	ctg_02589	W909_RS12005	100	DWV07_RS12415	100	J417_RS13345	99	C1O30_RS13380	99
fliM	ctg_02590	W909_RS12010	100	DWV07_RS12420	100	J417_RS13350	100	C1O30_RS13385	100
fliN	ctg_02591	W909_RS12015	99	DWV07_RS12425	100	J417_RS13355	100	C1O30_RS13390	100
fliO	ctg_02592	W909_RS12020	98	DWV07_RS12430	100	J417_RS13360	96	C1O30_RS13395	96
fliP	ctg_02593	W909_RS12025	91	DWV07_RS12435	100	J417_RS13365	98	C1O30_RS13400	98
fliQ	ctg_02594	W909_RS12030	99	DWV07_RS12440	100	J417_RS13370	99	C1O30_RS13405	99
fliR	ctg_02595	W909_RS12035	100	DWV07_RS12445	99	J417_RS13375	97	C1O30_RS13410	97
flgL	ctg_02596	W909_RS12040	96	DWV07_RS12450	100	J417_RS13380	97	C1O30_RS13415	97
flgK	ctg_02597	W909_RS12045	94	DWV07_RS12455	99	J417_RS13385	97	C1O30_RS13420	97
flgJ	ctg_02598	W909_RS12050	99	DWV07_RS12460	100	J417_RS13390	98	C1O30_RS13425	98
flgI	ctg_02599	W909_RS12055	98	DWV07_RS12465	100	J417_RS13395	99	C1O30_RS13430	99
flgH	ctg_02600	W909_RS12060	95	DWV07_RS12470	98	J417_RS13400	100	C1O30_RS13435	100
flgG	ctg_02601	W909_RS12065	93	DWV07_RS12475	100	J417_RS13405	100	C1O30_RS13440	100
flgF	ctg_02602	W909_RS12070	98	DWV07_RS12480	100	J417_RS13410	100	C1O30_RS13445	100
flgE	ctg_02603	W909_RS12075	96	DWV07_RS12485	99	J417_RS13415	96	C1O30_RS13450	96
flgD	ctg_02604	W909_RS12080	88	DWV07_RS12490	97	J417_RS13420	98	C1O30_RS13455	98
flgC	ctg_02605	W909_RS12085	100	DWV07_RS12495	100	J417_RS13425	100	C1O30_RS13460	100
flgB	ctg_02606	W909_RS12090	99	DWV07_RS12500	100	J417_RS13430	99	C1O30_RS13465	99
flgA	ctg_02607	W909_RS12095	97	DWV07_RS12505	100	J417_RS13435	99	C1O30_RS13470	99
flgM	ctg_02608	W909_RS12100	99	DWV07_RS12510	100	J417_RS13440	99	C1O30_RS13475	99
flgN	ctg_02609	W909_RS12105	99	DWV07_RS12515	100	J417_RS13445	97	C1O30_RS13480	97
flhE	ctg_02610	W909_RS12110	92	DWV07_RS12520	99	J417_RS13450	84	C1O30_RS13485	91
flhA	ctg_02611	W909_RS12115	99	DWV07_RS12525	100	J417_RS13455	99	C1O30_RS13490	99
flhB	ctg_02612	W909_RS12120	99	DWV07_RS12530	100	J417_RS13460	99	C1O30_RS13495	98
cheZ	ctg_02613	W909_RS12125	100	DWV07_RS12535	100	J417_RS13465	100	C1O30_RS13500	100
cheY	ctg_02614	W909_RS12130	100	DWV07_RS12540	100	J417_RS13470	100	C1O30_RS13505	100
cheB	ctg_02615	W909_RS12135	100	DWV07_RS12545	100	J417_RS13475	100	C1O30_RS13510	100
cheR	ctg_02616	W909_RS12140	100	DWV07_RS12550	100	J417_RS13480	100	C1O30_RS13515	100
mcp3	ctg_02617	W909_RS12145	99	DWV07_RS12555	100	J417_RS13485	97	C1O30_RS13520	97
cheW	ctg_02618	W909_RS12150	99	DWV07_RS12560	100	J417_RS13490	99	C1O30_RS13525	99
cheA	ctg_02619	W909_RS12155	98	DWV07_RS12565	100	J417_RS13495	97	C1O30_RS13530	97
motB	ctg_02620	W909_RS12160	99	DWV07_RS12570	100	J417_RS13500	99	C1O30_RS13535	99
motA	ctg_02621	W909_RS12165	99	DWV07_RS12575	100	J417_RS13505	100	C1O30_RS13540	100
flhC	ctg_02622	W909_RS12170	99	DWV07_RS12580	99	J417_RS13510	99	C1O30_RS13545	99
flhD	ctg_02623	W909_RS12175	100	DWV07_RS12585	100	J417_RS13515	-	C1O30_RS13550	-
	ctg_02624	NA	-	NA	-	NA	-	NA	-
	ctg_02625	NA	-	NA	-	NA	-	NA	-
	ctg_02626	W909_RS12180	98	DWV07_RS12590	99	J417_RS13525	97	C1O30_RS13555	97
PilA	ctg_03587	W909_RS16350	98	DWV07_RS16785	99	J417_RS18085	98	C1O30_RS17695	98
PilB	ctg_03588	W909_RS16355	99	DWV07_RS16790	99	J417_RS18090	95	C1O30_RS17700	96
PilC	ctg_03589	W909_RS16360	98	DWV07_RS16795	99	J417_RS18095	94	C1O30_RS17705	94
PilQ	ctg_03899	W909_RS17955	100	DWV07_RS18315	100	J417_RS19605	98	C1O30_RS19270	98
PilP	ctg_03900	W909_RS17960	91	DWV07_RS18320	93	J417_RS19610	91	C1O30_RS19275	89
PilO	ctg_03901	W909_RS17965	96	DWV07_RS18325	97	J417_RS19615	99	C1O30_RS19280	89
PilN	ctg_03902	W909_RS17970	97	DWV07_RS18330	98	J417_RS19620	99	C1O30_RS19285	87
PilM	ctg_03903	W909_RS17975	98	DWV07_RS18335	99	J417_RS19625	98	C1O30_RS19290	96
PilT	ctg_03404	W909_RS15810	98	DWV07_RS16200	99	J417_RS17510	97	C1O30_RS17065	97
PilW	ctg_03041	W909_RS14280	100	DWV07_RS14415	100	J417_RS15765	96	C1O30_RS15220	96
