# Supplementary material for: Genomic and phenotypic biology of a novel Dickeya zeae WH1 isolated from rice in China: Insights into pathogenicity and virulence factors
Source: Front Microbiol. 2022 Oct 28;13:997486. doi: 10.3389/fmicb.2022.997486 (PMC9650423; doi:10.3389/fmicb.2022.997486)
Supplement: Supplementary file 7 [file Table_6.XLSX]

## Sheet: Sheet1
Supplementary Table 6| Polysaccharide biosynthesize gene clusters from D. zeae strains WH1,EC1, EC2, MS1 and MS2 strains and their locus tag within each genome.
Gene name	WH1	EC1		EC2		MS1		MS2
		locus tag	identity (%)	locus tag	identity (%)	locus tag	identity (%)	locus tag	identity (%)
cpsA	ctg_00526	NA	-	DWV07_RS02670	100	J417_RS02595	100	C1O30_RS02585	100
cpsB	ctg_00527	NA	-	DWV07_RS02675	99	J417_RS02600	97	C1O30_RS02590	98
cpsC	ctg_00528	NA	-	DWV07_RS02680	100	J417_RS02605	99	C1O30_RS02595	98
cpsD	ctg_00529	NA	-	DWV07_RS02685	99	J417_RS02610	97	C1O30_RS02600	97
cpsE	ctg_00530	NA	-	DWV07_RS02690	99	J417_RS02615	98	C1O30_RS02605	99
cpsF	ctg_00531	NA	-	DWV07_RS02695	99	J417_RS02620	98	C1O30_RS02610	99
wcaB	ctg_00532	NA	-	DWV07_RS02700	99	J417_RS02625	99	C1O30_RS02615	98
hypo	ctg_00533	NA	-	DWV07_RS02705	99	J417_RS02630	97	C1O30_RS02620	98
hypo	ctg_00534	NA	-	DWV07_RS02710	100	J417_RS02635	99	C1O30_RS02625	100
wza	ctg_01304	W909_RS06075	99	NA	-	J417_RS06535	99	C1O30_RS06590	99
wzb	ctg_01305	W909_RS06080	97	NA	-	J417_RS06540	99	C1O30_RS06595	98
wzc	ctg_01306	W909_RS06085	99	NA	-	J417_RS06545	100	C1O30_RS06600	99
GT1	ctg_01307	W909_RS06090	93	NA	-	J417_RS06550	98	C1O30_RS06605	93
GT1	ctg_01308	W909_RS06095	96	NA	-	J417_RS06555	98	C1O30_RS06610	94
mtfB	ctg_01309	W909_RS06100	81	NA	-	J417_RS06560	76	C1O30_RS06615	80
wbbL	ctg_01310	W909_RS06105	99	NA	-	J417_RS06565	99	C1O30_RS06620	97
wcaJ	ctg_01311	W909_RS06110	99	NA	-	J417_RS06570	100	C1O30_RS06625	99
rmlB	ctg_01312	W909_RS06115	97	NA	-	J417_RS06575	99	C1O30_RS06630	98
rmlA	ctg_01313	W909_RS06120	97	NA	-	J417_RS06580	96	C1O30_RS06635	96
rmlC	ctg_01314	W909_RS06125	97	NA	-	J417_RS06585	98	C1O30_RS06640	98
rmlD	ctg_01315	W909_RS06130	96	NA	-	J417_RS06590	97	C1O30_RS06645	98
GT2	ctg_01316	W909_RS06135	96	NA	-	J417_RS06595	99	C1O30_RS06650	97
algA	ctg_01317	W909_RS06140	98	NA	-	J417_RS06600	99	C1O30_RS06655	96
algC	ctg_01318	W909_RS06145	97	NA	-	J417_RS06605	100	C1O30_RS06660	98
wcaG	ctg_01319	W909_RS06150	99	NA	-	J417_RS06610	96	C1O30_RS06665	94
cpsG	ctg_01320	W909_RS06155	99	NA	-	J417_RS06615	99	C1O30_RS06670	98
ugd	ctg_01321	W909_RS06160	99	NA	-	J417_RS06620	100	C1O30_RS06675	100
galU	ctg_01322	W909_RS06165	100	NA	-	J417_RS06625	100	C1O30_RS06680	99
gndA	ctg_01323	W909_RS06170	100	NA	-	J417_RS06630	100	C1O30_RS06685	100
	NA	W909_RS06175	-	NA	-	J417_RS06635	-	C1O30_RS06690	-
	NA	NA	-	NA	-	NA	-	C1O30_RS06695	-
