# Supplementary material for: Genomic and phenotypic biology of a novel Dickeya zeae WH1 isolated from rice in China: Insights into pathogenicity and virulence factors
Source: Front Microbiol. 2022 Oct 28;13:997486. doi: 10.3389/fmicb.2022.997486 (PMC9650423; doi:10.3389/fmicb.2022.997486)
Supplement: Supplementary file 8 [file Table_7.XLSX]

## Sheet: Sheet1
Supplementary Table 7| Quorum sensing associated gene cluster from D. zeae strains WH1,EC1, EC2, MS1 and MS2 strains and their locus tag within each genome.
Gene name	WH1	EC1		EC2		MS1		MS2
		locus tag	identity (%)	locus tag	identity (%)	locus tag	identity (%)	locus tag	identity (%)
vfmA	ctg_00086	W909_RS00345	99	DWV07_RS00445	98	J417_RS00465	95	C1O30_RS00480	97
vfmZ	ctg_00087	W909_RS00350	99	DWV07_RS00450	100	J417_RS00470	100	C1O30_RS00485	100
vfmB	ctg_00088	W909_RS00355	100	DWV07_RS00455	99	J417_RS00475	98	C1O30_RS00490	98
vfmC	ctg_00089	W909_RS00360	99	DWV07_RS00460	95	J417_RS00480	98	C1O30_RS00495	98
vfmD	ctg_00090	W909_RS00365	99	DWV07_RS00465	95	J417_RS00485	94	C1O30_RS00500	94
vfmE	ctg_00091	W909_RS00370	100	DWV07_RS00470	98	J417_RS00490	100	C1O30_RS00505	100
vfmF	ctg_00092	W909_RS00375	100	DWV07_RS00475	99	J417_RS00495	100	C1O30_RS00510	100
vfmG	ctg_00093	W909_RS00380	63	DWV07_RS00480	60	J417_RS00500	63	C1O30_RS00515	63
vfmH	ctg_00094	W909_RS00385	99	DWV07_RS00485	99	J417_RS00505	99	C1O30_RS00520	99
vfmI	ctg_00095	W909_RS00390	98	DWV07_RS00490	99	J417_RS00510	100	C1O30_RS00525	100
vfmJ	ctg_00096	W909_RS00395	95	DWV07_RS00495	95	J417_RS00515	91	C1O30_RS00530	92
vfmX	ctg_00097	W909_RS00400	99	DWV07_RS00500	98	J417_RS00520	99	C1O30_RS00535	98
vfmW	ctg_00098	W909_RS00405	84	DWV07_RS00505	84	J417_RS00525	84	C1O30_RS00540	83
vfmV	ctg_00099	W909_RS00410	99	DWV07_RS00510	100	J417_RS00530	99	C1O30_RS00545	99
vfmU	ctg_00100	W909_RS00415	99	DWV07_RS00515	100	J417_RS00535	98	C1O30_RS00550	98
vfmT	ctg_00101	W909_RS00420	99	DWV07_RS00520	99	J417_RS00540	99	C1O30_RS00555	97
vfmS	ctg_00102	W909_RS00425	98	DWV07_RS00525	99	J417_RS00545	96	C1O30_RS00560	95
vfmR	ctg_00103	W909_RS00430	100	DWV07_RS00530	99	J417_RS00550	99	C1O30_RS00565	98
vfmQ	ctg_00104	W909_RS00435	99	DWV07_RS00535	99	J417_RS00555	99	C1O30_RS00570	99
vfmP	ctg_00105	W909_RS00440	72	DWV07_RS00540	71	J417_RS00560	69	C1O30_RS00575	68
vfmO	ctg_00106	W909_RS00445	99	DWV07_RS00545	83	J417_RS00565	97	C1O30_RS00580	97
vfmN	ctg_00107	W909_RS00450	99	DWV07_RS00550	86	J417_RS00570	99	C1O30_RS00585	99
	NA	NA	-	NA	-	J417_RS00575	-	NA	-
vfmM	ctg_00108	W909_RS00455	99	DWV07_RS00555	99	J417_RS00580	65	C1O30_RS00590	99
vfmL	ctg_00109	W909_RS00460	97	DWV07_RS00560	97	J417_RS00585	91	C1O30_RS00595	95
vfmK	ctg_00110	W909_RS00465	99	DWV07_RS00565	100	J417_RS00590	96	C1O30_RS00600	95
vfmY	ctg_00111	W909_RS00470	99	DWV07_RS00570	99	J417_RS00595	96	C1O30_RS00605	98
expR	ctg_00112	W909_RS00475	99	DWV07_RS00575	100	J417_RS00600	100	C1O30_RS00610	100
expI	ctg_00113	W909_RS00480	99	DWV07_RS00580	100	J417_RS00605	100	C1O30_RS00615	99
