# Supplementary material for: Genomic and phenotypic biology of a novel Dickeya zeae WH1 isolated from rice in China: Insights into pathogenicity and virulence factors
Source: Front Microbiol. 2022 Oct 28;13:997486. doi: 10.3389/fmicb.2022.997486 (PMC9650423; doi:10.3389/fmicb.2022.997486)
Supplement: Supplementary file 9 [file Table_8.XLSX]

## Sheet: Sheet1
Supplementary Table 8| Zeamine synthesis gene cluster from D. zeae strains WH1, EC1, EC2, MS1 and MS2 strains and their locus tag within each genome.
Gene name	WH1	EC1	EC2	MS1	MS2
zmsO	NA	W909_06685	NA	NA	NA
zmsP	NA	W909_06690	NA	NA	NA
zmsQ	NA	W909_06695	NA	NA	NA
zmsR	NA	W909_06700	NA	NA	NA
zmsS	NA	W909_06705	NA	NA	NA
zmsA	NA	W909_06710	NA	NA	NA
zmsB	NA	W909_06715	NA	NA	NA
zmsC	NA	W909_06720	NA	NA	NA
zmsD	NA	W909_06725	NA	NA	NA
zmsE	NA	W909_06730	NA	NA	NA
zmsF	NA	W909_06735	NA	NA	NA
zmsG	NA	W909_06740	NA	NA	NA
zmsI	NA	W909_06745	NA	NA	NA
zmsJ	NA	W909_06750	NA	NA	NA
zmsK	NA	W909_06755	NA	NA	NA
zmsL	NA	W909_06760	NA	NA	NA
zmsM	NA	W909_06765	NA	NA	NA
zmsN	NA	W909_06770	NA	NA	NA
